# Supplementary material for: Improving Our Understanding of Salmonella enterica Serovar Paratyphi B through the Engineering and Testing of a Live Attenuated Vaccine Strain
Source: mSphere. 2018 Nov 28;3(6):e00474-18. doi: 10.1128/mSphere.00474-18 (PMC6262260; doi:10.1128/mSphere.00474-18)
Supplement: TABLE S2 [file sph006182708st2.xlsx]

## Sheet: Table S2
Table S2. Large scale BLAST score ratios (LS-BSR) for genes conserved in Salmonella Paratyphi B sensu stricto (>0.8) but absent in Salmonella Paratyphi B Java (< 0.4)
		Salmonella Paratyphi B sensu stricto																	Salmonella Paratyphi B Java					Salmonella Typhi														Salmonella Paratyphi A											Non-Typhoidal Salmonella
Centroid ID	Putative function	6198	7020	CMF_6999	11893_2_66	JSV_7371	RML_7856	PMP_2097	5644	11893_2_65	DB_7403	BAS_9	MNZ_6203	4502_3_1	FTP_81	ELB_6380	MUG_6222	RPO_6464	7688_1_87	11893_2_35	9471_8_16	SPB7	11893_2_51	ABL_114	CT18	FCG_7360	3088_ENC	H58	1277_MBM	6494_EBC	6619_VTP	1317_NSS	Ty2	6022_SGC	285_TMF	OMJ_145	CBS_152	ATP_4104	GBC_1563	ACE_59	GOA_1576	VOM_6681	BAL_4481	AKU_12601	AFA_115	MRC_7813	EAR_6473	HQA_835	SL1344
11893_2_65_10_10_113	DNA breaking-rejoining protein	1	1	1	1	1	1	1	1	1	1	1	1	1	1	1	1	1	0	0	0	0	0	0	0	0	0	0	0	0	0	0	0	0	0	0	0	0	0	0	0	0	0	0	0	0	0	0	0.74
11893_2_65_10_10_122	Hypothetical protein	1	1	1	1	1	1	1	1	1	1	1	1	1	1	1	1	1	0.11	0.11	0.11	0.11	0.11	0.12	0.12	0.12	0.12	0.12	0.12	0.12	0.12	0.12	0.12	0.12	0.12	0.12	0.12	0.12	0.12	0.12	0.12	0.12	0.12	0.12	0.12	0.12	0.12	0.12	0.11
11893_2_65_10_10_123	class I Sam dependent methyltransferase	1	1	1	1	1	1	1	1	1	1	0.99	1	1	1	1	1	1	0.09	0.09	0	0	0	0.94	0.94	0.94	0.94	0.94	0.94	0.94	0.94	0.94	0.94	0.94	0.94	0.94	0.94	0.1	0.1	0.1	0.1	0.1	0.1	0.1	0.1	0.1	0.1	0.1	0.95
11893_2_65_10_10_124	hypothetical protein	0.99	0.99	0.99	1	1	0.99	0.99	0.99	1	0.99	0.99	0.99	1	1	1	1	1	0	0.26	0.18	0.26	0	0	0	0	0	0	0	0.08	0.08	0.08	0	0.08	0	0.08	0	0.2	0.2	0.2	0.2	0.2	0.2	0.2	0.2	0.2	0.2	0.2	0.1
11893_2_65_10_10_127	Hypothetical protein	1	1	1	1	1	1	1	1	1	1	1	1	1	1	1	1	1	0	0	0	0	0	0	0	0	0	0	0	0	0	0	0	0	0	0	0	0	0	0	0	0	0	0	0	0	0	0	0
11893_2_65_10_10_136	Hypothetical protein	1	1	1	1	1	1	1	1	1	1	1	1	1	1	1	1	1	0	0	0	0	0	0	0	0	0	0	0	0	0	0	0	0	0	0	0	0	0	0	0	0	0	0	0	0	0	0	0
11893_2_65_10_10_144	Hypothetical protein	1	1	1	1	1	1	1	1	1	1	1	1	1	1	1	1	1	0.25	0.17	0.17	0.25	0.17	0.25	0.25	0.25	0.25	0.25	0.25	0.25	0.25	0.25	0.25	0.25	0.25	0.25	0.25	0.17	0.17	0.17	0.17	0.17	0.17	0.17	0.17	0.17	0.17	0.17	0.17
11893_2_65_10_10_146	Hypothetical protein	0.99	1	1	1	1	1	1	1	1	1	1	1	1	1	1	1	1	0.32	0	0	0.32	0	0.32	0.32	0.32	0.32	0.32	0.32	0.32	0.32	0.32	0.32	0.32	0.32	0.32	0.32	0	0	0	0	0	0	0	0	0	0	0	0
11893_2_65_10_10_156	Hypothetical protein	1	1	1	1	1	1	1	1	1	1	1	1	1	1	1	1	1	0.21	0	0	0.37	0	0.63	0.63	0.63	0.63	0.63	0.63	0.63	0.63	0.63	0.63	0.63	0.63	0.63	0.63	0	0	0	0	0	0	0	0	0	0	0	0
11893_2_65_10_10_157	Hypothetical protein	1	1	1	1	1	1	1	1	1	0.99	1	1	1	1	1	1	1	0.26	0.07	0.07	0.07	0.07	1	1	1	1	1	1	1	1	1	1	1	1	1	1	0	0	0	0	0	0	0	0	0	0	0	0.07
11893_2_65_10_10_158	Hypothetical protein	1	1	1	1	1	1	1	1	1	1	1	1	1	1	1	1	1	0.28	0	0	0.15	0	1	1	1	1	1	1	1	1	1	1	1	1	1	1	0	0	0	0	0	0	0	0	0	0	0	0
11893_2_65_13_13_20	DNA binding protein (kilA-N domain)	1	1	1	1	1	1	1	1	1	1	1	0	1	1	1	1	1	0	0	0	0	0	0	0	0	0	0	0	0	0	0	0	0	0	0	0	1	1	1	1	1	1	1	1	1	1	1	0
11893_2_65_13_13_23	phage holin lambda family	1	1	1	1	1	1	1	1	1	1	1	0	1	1	1	1	1	0	0.24	0.24	0	0.24	0	0	0	0	0	0	0	0	0	0	0	0	0	0	1	1	1	1	1	1	1	1	1	1	1	0.24
11893_2_65_13_13_26	endodeoxyribonuclease	1	1	1	1	1	1	1	1	1	1	1	0.32	1	1	1	1	1	0	0	0	0	0	0	0	0	0	0	0	0	0	0	0	0	0	0	0	1	1	1	1	1	1	1	1	1	1	1	0.31
11893_2_65_13_13_27	DUF1364 domain containing protein	1	1	1	1	1	1	1	1	1	1	1	0	1	1	1	1	1	0	0	0	0	0	0	0.54	0	0	0	0	0.56	0.56	0.56	0	0.56	0	0.56	0	1	1	1	1	1	1	1	1	1	1	1	0.14
11893_2_65_13_13_28	Hypothetical protein	1	1	1	1	1	1	1	1	1	1	1	0	1	1	1	1	1	0	0	0	0	0	0	0	0	0	0	0	0	0	0	0	0	0	0	0	1	1	1	1	1	1	1	1	1	1	1	0
11893_2_65_13_13_31	recombination protein ninB	1	1	1	1	1	1	1	1	1	1	1	0	1	1	1	1	1	0	0	0.36	0	0	0	0	0	0	0	0	0	0	0	0	0	0	0	0	1	1	1	1	1	1	1	1	1	1	1	0
11893_2_65_13_13_32	Hypothetical protein	1	1	1	1	1	1	1	1	1	1	1	0	1	1	1	1	1	0	0	0	0	0	0	0	0	0	0	0	0	0	0	0	0	0	0	0	1	1	1	1	1	1	1	1	1	1	1	0
11893_2_65_13_13_33	predicted prophage protein	1	1	1	1	1	1	1	1	1	1	1	0	1	1	1	1	1	0	0	0	0	0	0	0	0	0	0	0	0	0	0	0	0	0	0	0	1	1	1	1	1	1	1	1	1	1	1	0
11893_2_65_13_13_34	Hypothetical protein	1	1	1	1	1	1	1	1	1	1	1	0	1	1	1	1	1	0	0	0	0	0	0	0	0	0	0	0	0	0	0	0	0	0	0	0	1	1	1	1	1	1	1	1	1	1	1	0
11893_2_65_13_13_35	Hypothetical protein	1	1	1	1	1	1	1	1	1	1	1	0	1	1	1	1	1	0	0	0	0	0	0	0	0	0	0	0	0	0	0	0	0	0	0	0	1	1	1	1	1	1	1	1	1	1	1	0
11893_2_65_13_13_36	helocase dnaB	1	1	1	1	1	1	1	1	1	1	0.96	0.29	1	1	1	1	1	0.29	0.29	0.29	0.29	0.29	0.29	0.29	0.29	0.29	0.29	0.29	0.29	0.29	0.29	0.29	0.29	0.29	0.29	0.29	1	1	1	1	1	1	1	1	1	1	1	0.29
11893_2_65_13_13_37	dna replication protein	1	0.99	1	1	1	1	1	1	1	1	1	0	1	1	1	1	1	0	0	0	0	0	0	0	0	0	0	0	0	0	0	0	0	0	0	0	1	1	1	1	1	1	1	1	1	1	1	0
11893_2_65_13_13_38	Hypothetical protein	1	1	1	1	1	1	1	1	1	1	1	0	1	1	1	1	1	0	0	0	0	0	0	0	0	0	0	0	0	0	0	0	0	0	0	0	1	1	1	1	1	1	1	1	1	1	1	0
11893_2_65_13_13_41	Hypothetical protein	1	1	1	1	1	1	1	1	1	1	1	0	1	1	1	1	1	0	0	0	0	0	0	0	0	0	0	0	0	0	0	0	0	0	0	0	1	1	1	1	1	1	1	1	1	1	1	0
11893_2_65_13_13_42	Hypothetical protein	1	1	1	1	1	1	1	1	1	1	1	0.3	1	1	1	1	1	0.3	0.3	0.3	0.3	0.3	0.3	0.3	0.3	0.3	0.3	0.3	0.3	0.3	0.3	0.3	0.3	0.3	0.3	0.3	1	1	1	1	1	1	1	1	1	1	1	0.3
11893_2_65_13_13_46	Hypothetical protein	1	1	1	1	1	1	1	1	1	1	1	0	1	1	1	1	1	0	0	0.27	0	0	0	0	0	0	0	0	0	0	0	0	0	0	0	0	1	1	1	1	1	1	1	1	1	1	1	0
11893_2_65_13_13_53	Hypothetical eaa like protein	1	1	1	1	1	1	1	1	1	1	1	0	1	0.61	1	1	1	0	0	0.17	0	0	0	0	0	0	0	0	0	0	0	0	0	0	0	0	1	1	1	1	1	1	1	1	1	1	0.99	0
11893_2_65_13_13_55	Hypothetical protein	1	1	1	1	1	1	1	1	1	1	1	0	1	0.99	1	1	0.99	0	0	0.28	0	0.28	0	0	0	0	0	0	0	0	0	0	0	0	0	0	1	1	1	1	1	1	1	0.99	1	1	1	0
11893_2_65_13_13_56	Hypothetical protein	1	1	1	1	1	1	1	1	1	1	1	0.18	1	1	1	1	1	0	0.18	0.18	0.27	0	0.32	0.32	0.32	0.32	0.32	0.32	0.32	0.32	0.32	0.32	0.32	0.32	0.32	0.32	1	1	1	1	1	1	1	1	1	1	1	0.28
11893_2_65_40_40_1	antitermination protein	1	1	1	1	1	1	1	1	1	1	1	1	1	0.99	1	1	1	0	0	0.35	0.29	0.29	0.29	0.29	0.29	0.29	0.29	0.29	0.29	0.29	0.29	0.29	0.29	0.29	0.29	0.29	0.25	0.25	0.25	0.25	0.25	0.25	0.25	0.25	0.25	0.25	0.25	0.29
11893_2_65_40_40_2	Hypothetical protein	1	1	1	1	1	1	1	1	1	1	1	1	1	1	1	1	1	0.16	0.16	0.16	0.16	0.16	0.16	0.16	0.16	0.16	0.16	0.16	0.16	0.16	0.16	0.16	0.16	0.16	0.16	0.16	0.16	0.16	0.16	0.16	0.16	0.16	0.16	0.16	0.16	0.16	0.16	0.16
11893_2_65_40_40_24	Hypothetical protein	1	1	1	1	1	1	1	1	1	1	1	1	1	1	1	1	1	0	0	0	0	0	0	0	0	0	0	0	0	0	0	0	0	0	0	0	0	0	0	0	0	0	0	0	0	0	0	0
11893_2_65_40_40_33	No hits	1	1	1	1	1	1	1	1	1	1	1	1	1	1	1	1	1	0	0	0	0	0	0	0	0	0	0	0	0	0	0	0	0	0	0	0	0	0	0	0	0	0	0	0	0	0	0	0
11893_2_65_40_40_6	Hypothetical protein	1	1	1	1	1	1	1	1	1	1	1	1	1	1	1	1	1	0	0	0	0.14	0	0	0	0	0	0	0	0	0	0	0	0	0	0	0	0	0	0	0	0	0	0	0	0	0	0	0
11893_2_65_42_42_10	Hypothetical protein	1	1	1	1	1	1	1	1	1	1	1	1	1	1	1	1	1	0	0	0	0	0	0	0	0	0	0	0	0	0	0	0	0	0	0	0	0	0	0	0	0	0	0	0	0	0	0	0
11893_2_65_42_42_11	transcriptional regulator	1	1	1	1	1	0.7	1	1	1	1	1	1	1	1	1	1	1	0	0	0.36	0	0	0	0	0	0	0	0	0	0	0	0	0	0	0	0	0.36	0.36	0.36	0.36	0.36	0.36	0.36	0.36	0.36	0.36	0.36	1
11893_2_65_42_42_12	transcriptional regulator	1	1	1	1	1	0.35	1	1	1	1	1	1	1	1	1	1	1	0	0	0	0	0	0	0	0	0	0	0	0	0	0	0	0	0	0	0	0	0	0	0	0	0	0	0	0	0	0	1
11893_2_65_42_42_13	phage protein	1	1	1	1	1	0.16	1	1	1	1	1	1	1	0.99	1	1	1	0	0	0	0	0	0	0	0	0	0	0	0	0	0	0	0	0	0	0	0	0	0	0	0	0	0	0	0	0	0	1
11893_2_65_42_42_14	peptidase (phage regulatory protein Rha)	1	1	1	1	1	0.05	1	1	1	1	1	1	1	1	1	1	1	0.07	0.06	0.08	0.07	0.06	0.08	0.08	0.08	0.08	0.08	0.05	0.08	0.08	0.08	0.08	0.08	0.08	0.08	0.08	0.08	0.08	0.08	0.08	0.08	0.08	0	0.08	0	0.08	0.08	0.99
11893_2_65_42_42_15	Hypothetical protein	1	1	1	1	1	0.89	1	1	1	1	1	1	1	1	1	1	1	0.2	0.2	0.2	0.2	0.2	0.2	0.2	0.2	0.2	0.2	0.2	0.2	0.2	0.2	0.2	0.2	0.2	0.2	0.2	0.2	0.2	0.2	0.2	0.2	0.2	0.2	0.2	0.2	0.2	0.2	1
11893_2_65_42_42_17	Hypothetical protein	1	1	1	1	1	0	1	1	1	1	1	1	1	0.99	1	1	1	0	0	0	0	0	0	0	0	0	0	0.11	0	0	0	0	0	0	0	0	0	0	0	0	0	0	0	0	0	0	0	0.98
11893_2_65_42_42_18	phage N-6-adenine methyltransferase	1	1	1	1	1	0.47	1	1	1	1	1	1	1	1	1	1	1	0	0	0	0	0	0	0	0	0	0	0	0	0	0	0	0	0	0	0	0	0	0	0	0	0	0	0	0	0	0	0.72
11893_2_65_42_42_19	crossover junction endodeoxyribonuclease	1	1	1	1	1	1	1	1	1	1	1	1	1	1	1	1	1	0	0	0	0	0	0	0	0	0	0	0	0	0	0	0	0	0	0	0	0.29	0.29	0.29	0.29	0.29	0.29	0.29	0.29	0.29	0.29	0.29	0.88
11893_2_65_42_42_3	Hypothetical protein	1	1	1	1	1	1	1	1	1	1	1	1	1	1	1	1	1	0	0	0	0	0	0	0	0	0	0	0	0	0	0	0	0	0	0	0	0	0	0	0	0	0	0	0	0	0	0	0
11893_2_65_42_42_4	phage integrase	1	1	1	1	1	0.87	1	1	1	1	1	1	1	1	1	1	1	0.08	0.08	0.18	0.18	0.18	0.19	0.19	0.19	0.19	0.19	0.19	0.2	0.2	0.2	0.19	0.2	0.19	0.2	0.19	0.08	0.08	0.08	0.08	0.08	0.08	0.08	0.08	0.08	0.08	0.08	0.18
11893_2_65_42_42_5	excisionase	1	1	1	1	1	1	1	1	1	1	1	1	1	1	1	1	1	0	0	0	0	0	0.19	0.19	0.19	0.19	0.19	0.19	0.19	0.19	0	0.19	0.19	0.19	0.19	0.19	0.19	0.19	0.19	0.19	0.19	0.19	0.19	0.19	0.19	0.19	0.19	0
11893_2_65_42_42_6	Hypothetical protein	1	1	1	1	1	1	1	1	1	1	1	1	1	1	1	1	1	0	0	0	0	0	0	0	0	0	0	0	0	0	0	0	0	0	0	0	0	0	0	0	0	0	0	0	0	0	0	0
11893_2_65_42_42_8	Hypothetical protein	1	1	1	1	1	0.98	1	1	1	1	1	1	1	1	1	1	1	0.07	0.07	0.07	0.07	0.07	0.07	0.07	0.07	0.07	0.07	0.07	0.07	0.07	0.07	0.07	0.07	0.07	0.07	0.07	0.06	0.06	0.06	0.06	0.06	0.06	0.06	0.06	0.06	0.06	0.06	0.98
11893_2_65_42_42_9	predicted bacteriophage protein	1	1	1	1	1	1	1	1	1	1	1	1	1	0.99	1	1	1	0	0	0	0	0	0	0	0	0	0	0	0	0	0	0	0	0	0	0	0	0	0	0	0	0	0	0	0	0	0	0.99
1277_MBM_109_109_76	class I Sam dependent methyltransferase	0.94	0.94	0.94	0.94	0.94	0.94	0.94	0.94	0.94	0.94	0.94	0.94	0.94	0.94	0.94	0.94	0.94	0	0	0	0	0	1	1	1	1	1	1	1	1	1	1	1	1	1	1	0	0	0	0	0	0	0	0	0	0	0	0.94
5644_78_78_29	Hypothetical protein	1	1	1	1	1	1	1	1	1	1	1	1	1	1	1	1	1	0	0	0	0	0	0	0	0	0	0	0	0	0	0	0	0	0	0	0	0	0	0	0	0	0	0	0	0	0	0	0
7020_51_51_7	helix-turn-helix domain protein	0.99	1	0.99	0.99	0.99	0.3	0.99	0.99	0.99	0.99	0.99	0.99	0.99	0.99	0.99	0.99	0.99	0	0	0	0	0	0	0	0	0	0	0	0	0	0	0	0	0	0	0	0.07	0.07	0.07	0.07	0.07	0.07	0	0.07	0	0.07	0.07	0.14
ELB_6380_148_148_3	Hypothetical protein	1	1	1	1	1	1	1	1	1	1	1	1	1	1	1	0.98	1	0.26	0.26	0.26	0.26	0.26	0.26	0.26	0.26	0.26	0.26	0.26	0.26	0.26	0.26	0.26	0.26	0.26	0.26	0.26	0.26	0.26	0.26	0.26	0.26	0.26	0.26	0.26	0.26	0.26	0.26	0.26
gi|207855516|ref|NC_011294.1|_1_1951	crossover junction endodeoxyribonuclease	0.88	0.88	0.88	0.88	0.88	0.88	0.88	0.88	0.88	0.88	0.88	0.88	0.88	0.88	0.88	0.88	0.88	0	0	0	0	0	0	0	0	0	0	0	0	0	0	0	0	0	0	0	0.28	0.28	0.28	0.28	0.28	0.28	0.28	0.28	0.28	0.28	0.28	0.91
gi|378443454|ref|NC_016854.1|_1_1008	DNA breaking-rejoining protein	0.9	0.9	0.9	0.9	0.9	0.9	0.9	0.9	0.9	0.9	0.9	0.9	0.9	0.9	0.9	0.9	0.9	0	0	0	0	0	0	0	0	0	0	0	0	0	0	0	0	0	0	0	0	0	0	0	0	0	0	0	0	0	0	1
gi|378443454|ref|NC_016854.1|_1_2006	DNA binding protein	0.98	0.97	0.98	0.98	0.97	0.49	0.97	0.97	0.79	0.98	0.98	0.98	0.77	0.97	0.97	0.98	0.98	0.28	0.28	0.28	0.28	0.28	0	0	0	0	0	0	0	0	0	0	0	0	0	0	0	0	0	0	0	0	0	0	0	0	0	1
gi|378443454|ref|NC_016854.1|_1_2007	crossover junction endodeoxyribonuclease	0.88	0.88	0.88	0.88	0.88	0.88	0.88	0.88	0.88	0.88	0.88	0.88	0.88	0.88	0.88	0.88	0.88	0	0	0	0	0	0.11	0.11	0.11	0.11	0.11	0.11	0.11	0.11	0.11	0.11	0.11	0.11	0.11	0.11	0.29	0.29	0.29	0.29	0.29	0.29	0.29	0.29	0.29	0.29	0.29	1
gi|378443454|ref|NC_016854.1|_1_2018	QacE family quaternary ammonium compound efflux SMR transporter	0.95	0.95	0.95	0.95	0.95	0.95	0.95	0.95	0.95	0.95	0.95	0.95	0.95	0.95	0.95	0.95	0.95	0.09	0.09	0.09	0.09	0.09	0.09	0.09	0.09	0.09	0.09	0.09	0.09	0.09	0.09	0.09	0.09	0.09	0.09	0.09	0.09	0.09	0.09	0.09	0.09	0.09	0.09	0.09	0.09	0.09	0.09	1
gi|378443454|ref|NC_016854.1|_1_323	Hypothetical protein	0.88	0.88	0.88	0.88	0.88	0.88	0.88	0.88	0.88	0.88	0.88	0.23	0.88	0.88	0.88	0.88	0.88	0	0.23	0.19	0.33	0	0.3	0.3	0.3	0.3	0.3	0.3	0.3	0.3	0.3	0.3	0.3	0.3	0.3	0.3	0.88	0.88	0.88	0.88	0.88	0.88	0.88	0.88	0.88	0.88	0.88	0.34
gi|378697983|ref|NC_016810.1|_1_2602	class I Sam dependent methyltransferase	0.96	0.96	0.96	0.96	0.96	0.96	0.96	0.96	0.96	0.96	0.95	0.96	0.96	0.96	0.96	0.96	0.96	0.09	0.09	0	0	0	0.95	0.95	0.95	0.95	0.95	0.95	0.95	0.95	0.95	0.95	0.95	0.95	0.95	0.95	0	0.09	0.09	0	0.09	0	0.09	0.09	0.09	0.09	0.09	1
[truncated: 3 more columns]
