# Supplementary material for: Improving Our Understanding of Salmonella enterica Serovar Paratyphi B through the Engineering and Testing of a Live Attenuated Vaccine Strain
Source: mSphere. 2018 Nov 28;3(6):e00474-18. doi: 10.1128/mSphere.00474-18 (PMC6262260; doi:10.1128/mSphere.00474-18)
Supplement: TABLE S3 [file sph006182708st3.xlsx]

## Sheet: Table S3
Table S3. Large scale BLAST score ratios (LS-BSR) for genes conserved in Salmonella Paratyphi B Java (>0.8) but absent in Salmonella Paratyphi B sensu stricto (<0.4)
		Salmonella Paratyphi B sensu stricto																	Salmonella Paratyphi B Java					Salmonella Typhi														Salmonella Paratyphi A											Non-Typhoidal Salmonella
Centroid ID	Putative function	6198	7020	CMF_6999	11893_2_66	JSV_7371	RML_7856	PMP_2097	5644	11893_2_65	DB_7403	BAS_9	MNZ_6203	4502_3_1	FTP_81	ELB_6380	MUG_6222	RPO_6464	7688_1_87	11893_2_35	9471_8_16	SPB7	11893_2_51	ABL_114	CT18	FCG_7360	3088_ENC	H58	1277_MBM	6494_EBC	6619_VTP	1317_NSS	Ty2	6022_SGC	285_TMF	OMJ_145	CBS_152	ATP_4104	GBC_1563	ACE_59	GOA_1576	VOM_6681	BAL_4481	AKU_12601	AFA_115	MRC_7813	EAR_6473	HQA_835	SL1344
11893_2_35_10_10_104	RidA family protein	0.29	0.29	0.29	0.29	0.29	0.29	0.29	0.29	0.29	0.29	0.29	0.29	0.29	0.29	0.29	0.29	0.29	1	1	1	1	1	0.34	0.34	0.34	0.34	0.34	0.34	0.34	0.34	0.34	0.34	0.34	0.34	0.34	0.34	0.14	0.14	0.14	0.14	0.14	0.14	0.14	0.14	0.14	0.14	0.14	1
11893_2_35_10_10_105	QueA (tRNA ribosyltransferase-isomerase)	0.21	0.21	0.21	0.21	0.21	0.21	0.21	0.21	0.21	0.21	0.05	0.21	0.21	0.21	0.21	0.21	0.21	1	1	1	1	1	0.98	0.98	0.98	0.98	0.98	0.98	0.98	0.98	0.98	0.98	0.98	0.98	0.98	0.98	0.5	0.5	0.5	0.5	0.5	0.5	0.5	0.5	0.5	0.5	0.5	0.99
11893_2_35_10_10_106	MarR family transcriptional regulator	0.11	0.11	0.11	0.11	0.11	0.11	0.11	0.11	0.11	0.11	0.11	0.11	0.11	0.11	0.11	0.11	0.11	1	1	1	1	1	0.98	0.98	0.98	0.98	0.98	0.98	0.98	0.98	0.98	0.98	0.98	0.98	0.98	0.98	0.48	0.48	0.48	0.48	0.48	0.48	0.48	0.48	0.48	0.48	0.48	1
11893_2_35_10_10_107	Oxygenase like protein	0.06	0.06	0.06	0.06	0.06	0.06	0.06	0.06	0.06	0.06	0.06	0.06	0.06	0.06	0.06	0.06	0.06	0.99	1	0.99	0.99	0.99	0.38	0.38	0.38	0.39	0.38	0.39	0.39	0.39	0.39	0.38	0.39	0.38	0.39	0.38	0.06	0.06	0.06	0.06	0.06	0.06	0.06	0.06	0.06	0.06	0.06	0.98
11893_2_35_10_10_108	multidrug transporter	0.09	0.09	0.09	0.09	0.09	0.09	0.09	0.09	0.09	0.09	0.09	0.09	0.09	0.09	0.09	0.09	0.09	0.99	1	1	1	1	0.99	0.99	0.99	0.99	0.99	0.99	0.99	0.99	0.99	0.99	0.99	0.99	0.99	0.99	0.08	0.08	0.08	0.08	0.08	0.08	0.08	0.08	0.08	0.08	0.08	1
11893_2_35_10_10_110	multidrug transporter	0.22	0.22	0.22	0.22	0.22	0.22	0.22	0.22	0.22	0.22	0.22	0.22	0.22	0.22	0.22	0.22	0.22	1	1	0.99	0.99	0.99	0.99	0.99	0.99	0.99	0.99	0.99	0.99	0.99	0.99	0.99	0.99	0.99	0.99	0.99	0.21	0.21	0.21	0.21	0.21	0.21	0.21	0.21	0.21	0.21	0.21	1
11893_2_35_10_10_111	zinc type alcohol dehydrogenase	0.29	0.29	0.28	0.29	0.29	0.29	0.29	0.29	0.29	0.29	0.29	0.29	0.29	0.29	0.29	0.29	0.29	0.99	1	0.99	0.99	0.99	0.99	0.99	0.99	0.99	0.99	0.99	0.99	0.99	0.99	0.99	0.99	0.99	0.99	0.99	0.29	0.29	0.29	0.29	0.29	0.29	0.29	0.29	0.29	0.29	0.29	0.99
11893_2_35_10_10_112	transcriptional regulator	0.24	0.24	0.24	0.24	0.24	0.24	0.24	0.24	0.24	0.24	0.24	0.24	0.24	0.24	0.24	0.24	0.24	1	1	1	1	1	1	1	1	1	1	1	1	1	1	1	1	1	1	1	0.24	0.24	0.24	0.24	0.24	0.24	0.24	0.24	0.24	0.24	0.24	1
11893_2_35_10_10_113	linear amide C-N hydrolase	0	0	0	0	0	0	0	0	0	0	0	0	0	0	0	0	0	0.99	1	0.99	0.99	0.99	1	1	1	1	1	1	1	1	1	1	1	1	1	1	0.06	0.06	0.06	0.06	0.06	0.06	0.06	0.06	0.06	0.06	0.06	0.99
11893_2_35_10_10_118	hydrogenase formation protein	0	0.18	0.18	0.18	0.18	0.18	0.18	0.18	0.18	0.18	0.18	0.18	0.18	0.18	0.18	0.18	0.18	0.99	1	0.99	0.99	0.99	0.99	0.99	0.99	0.99	0.99	0.99	0.99	0.99	0.99	0.99	0.99	0.99	0.99	0.99	0.65	0.65	0.65	0.65	0.65	0.65	0.65	0.65	0.65	0.65	0.65	0.99
11893_2_35_10_10_119	hydrogenase	0.29	0.29	0.29	0.29	0.29	0.29	0.29	0.29	0.29	0.29	0.29	0.29	0.29	0.29	0.29	0.29	0.29	0.99	1	0.99	0.99	0.99	0.98	0.98	0.98	0.98	0.98	0.98	0.98	0.98	0.98	0.98	0.98	0.98	0.98	0.98	0.97	0.97	0.97	0.97	0.97	0.97	0.99	0.97	0.99	0.97	0.97	0.98
11893_2_35_10_10_120	hydrogenase protein hyaF2	0.22	0.21	0.22	0.22	0.22	0.22	0.22	0.22	0.22	0.22	0.22	0.21	0.22	0.16	0.22	0.22	0.22	0.99	1	0.99	0.99	0.99	0.99	0.99	0.99	0.99	0.99	0.99	0.99	0.99	0.99	0.99	0.99	0.99	0.99	0.99	0.99	0.99	0.99	0.99	0.99	0.99	1	0.99	1	0.99	0.99	1
11893_2_35_10_10_121	ATP/GTP binding protein	0	0	0	0	0	0	0	0	0	0	0	0	0	0	0	0	0	0.99	1	0.99	0.99	0.99	0.84	0.84	0.84	0.84	0.84	0.84	0.84	0.84	0.84	0.84	0.84	0.84	0.84	0.84	0.99	0.99	0.99	0.99	0.99	0.99	0.99	0.99	0.99	0.99	0.99	0.99
11893_2_35_10_10_124	nuclear transport factor 2 protein	0	0	0	0	0	0	0	0	0	0	0	0	0	0	0	0	0	1	1	1	1	1	0.98	0.98	0.98	0.98	0.98	0.98	0.98	0.98	0.98	0.98	0.98	0.98	0.98	0.98	0.99	0.99	0.99	0.99	0.99	0.99	0.99	0.99	0.99	0.99	0.99	0.99
11893_2_35_10_10_125	hypothetical protein	0	0	0	0	0	0	0	0	0	0	0	0	0	0	0	0	0	1	1	1	1	1	0.99	0.99	0.99	0.99	0.99	0.99	0.99	0.99	0.99	0.99	0.99	0.99	0.99	0.99	0.99	0.99	0.99	0.99	0.99	0.99	0.99	0.99	0.99	0.99	0.99	1
11893_2_35_10_10_126	DUF4186 contaiing protein	0	0	0	0	0	0	0	0	0	0	0	0	0	0	0	0	0	0.98	1	0.98	0.98	0.98	0.98	0.98	0.98	0.98	0.98	0.98	0.98	0.98	0.98	0.98	0.98	0.98	0.98	0.98	0.98	0.98	0.96	0.98	0.98	0.98	0.98	0.98	0.98	0.98	0.98	0.98
11893_2_35_10_10_127	glutaminase	0	0	0	0	0	0	0	0	0	0	0	0	0	0	0	0	0	1	1	1	1	1	0.99	0.08	0.99	0.99	0.99	0.99	0.99	0.99	0.99	0.99	0.99	0.99	0.99	0.99	1	1	1	1	1	1	1	1	1	1	1	1
11893_2_35_10_10_128	succinate semialdehyde dehydrogenase	0.39	0.39	0.39	0.39	0.39	0.39	0.39	0.39	0.39	0.39	0.39	0.39	0.39	0.39	0.39	0.39	0.39	0.99	1	0.99	0.99	0.99	0.99	0.76	0.99	0.99	0.99	0.99	0.99	0.99	0.99	0.99	0.99	0.99	0.99	0.99	0.99	0.99	0.99	0.99	0.99	0.99	0.99	0.99	0.99	0.99	0.99	1
11893_2_35_10_10_129	LysR family transcriptional regulator	0.14	0.14	0.14	0.14	0.14	0.14	0.14	0.14	0.14	0.14	0.14	0.14	0.14	0.14	0.14	0.14	0.14	0.99	1	0.99	0.99	0.99	0.99	0.99	0.99	0.99	0.99	0.99	0.99	0.99	0.99	0.99	0.99	0.99	0.99	0.99	1	1	1	1	1	1	1	1	1	1	1	1
11893_2_35_10_10_134	multiple antibiotic resistance protein MarB	0	0	0	0	0	0	0	0	0	0	0	0	0	0	0	0	0	1	1	1	1	1	1	1	1	1	1	1	1	1	1	1	1	1	1	1	0.45	0.45	0.45	0.45	0.45	0.45	0.45	0.45	0.45	0.45	0.45	1
11893_2_35_10_10_135	O acetylserine/cysteine exporter	0.12	0.12	0.12	0.12	0.12	0.12	0.12	0.12	0.12	0.12	0.12	0.12	0.12	0.12	0.13	0.12	0.12	1	1	1	1	1	1	1	1	1	1	1	1	1	1	1	1	1	1	1	0.12	0.13	0.12	0.12	0.12	0.12	0.12	0.12	0.13	0.12	0.12	0.99
11893_2_35_10_10_17	amino acid ABC transporter	0.36	0.36	0.36	0.36	0.36	0.36	0.36	0.36	0.36	0.36	0.36	0.36	0.36	0.36	0.36	0.36	0.36	1	1	1	1	1	0.98	0.98	0.98	0.98	0.98	0.98	0.98	0.98	0.98	0.98	0.98	0.98	0.98	0.98	0.36	0.36	0.36	0.36	0.36	0.36	0.36	0.36	0.36	0.36	0.36	1
11893_2_35_10_10_18	amino acid ABC transporter	0.26	0.26	0.26	0.26	0.26	0.26	0.26	0.26	0.26	0.26	0.26	0.26	0.26	0.26	0.26	0.26	0.26	1	1	1	1	1	0.98	0.98	0.98	0.98	0.98	0.98	0.98	0.98	0.98	0.98	0.98	0.98	0.98	0.98	0.26	0.26	0.26	0.26	0.26	0.26	0.26	0.26	0.26	0.26	0.26	0.99
11893_2_35_10_10_19	amino acid binding protein	0.15	0.15	0.15	0.15	0.15	0.15	0.15	0.15	0.15	0.15	0.15	0.15	0.15	0.15	0.15	0.15	0.15	1	1	1	1	1	0.99	0.99	0.99	0.99	0.99	0.99	0.99	0.99	0.99	0.99	0.99	0.99	0.99	0.99	0.15	0.15	0.15	0.15	0.15	0.15	0.15	0.15	0.15	0.15	0.15	1
11893_2_35_10_10_20	cyanate transporter	0	0	0	0	0	0	0	0	0	0	0	0	0	0	0	0	0	1	1	1	1	1	0.97	0.97	0.97	0.97	0.97	0.97	0.97	0.97	0.97	0.97	0.97	0.97	0.97	0.97	0	0	0	0	0	0	0	0	0	0	0	1
11893_2_35_10_10_21	pathogenicity island 2 effector protein sseJ	0.06	0.08	0.08	0.08	0.08	0.08	0.08	0.08	0.08	0.08	0.08	0.08	0.08	0.08	0.08	0.08	0.08	1	1	1	1	1	0.12	0.12	0.12	0.12	0.12	0.12	0.12	0.12	0.12	0.12	0.12	0.12	0.12	0.12	0.06	0.06	0.06	0.06	0.06	0.06	0.06	0.06	0.06	0.06	0.06	1
11893_2_35_10_10_22	inner membrane protein	0	0	0	0	0	0	0	0	0	0	0	0	0	0	0	0	0	1	1	1	1	1	0	0	0	0	0	0	0	0	0	0	0	0	0	0	0	0	0	0	0	0	0	0	0	0	0	1
11893_2_35_10_10_23	effector protein	0	0	0	0	0	0	0	0	0	0	0	0	0	0	0	0	0	0.97	1	0.97	0.97	0.97	0	0	0	0	0	0	0	0	0	0	0	0	0	0	0	0	0	0	0	0	0	0	0	0	0	0.97
11893_2_35_10_10_98	Na/H antiporter NhaC	0.04	0.04	0.04	0.04	0.04	0.04	0.04	0.04	0.04	0.04	0.04	0.04	0.04	0.04	0.04	0.04	0.04	1	1	1	1	1	0.4	0.4	0.4	0.4	0.04	0.4	0.4	0.4	0.4	0.4	0.4	0.4	0.4	0.4	0.65	0.65	0.65	0.65	0.65	0.65	0.78	0.65	0.78	0.65	0.65	0.99
11893_2_35_18_18_50	CMD domain containing protein	0.3	0.3	0.3	0.3	0.3	0.3	0.3	0.3	0.3	0.3	0.3	0.3	0.3	0.3	0.3	0.3	0.3	1	1	1	1	1	0.98	0.98	0.98	0.98	0.98	0.98	0.98	0.98	0.98	0.98	0.98	0.98	0.98	0.98	0.98	0.97	0.98	0.98	0.98	0.98	0.98	0.98	0.98	0.98	0.98	0.99
11893_2_35_1_1_265	glutamate cysteine lyase	0.36	0.36	0.36	0.36	0.36	0.36	0.36	0.36	0.36	0.36	0.36	0.36	0.36	0.36	0.36	0.36	0.36	1	1	1	1	1	0.99	0.99	0.99	0.99	0.99	0.99	0.99	0.99	0.99	0.99	0.99	0.99	0.99	0.99	0.99	0.99	0.99	0.99	0.99	0.99	0.99	0.98	0.98	0.98	0.99	1
11893_2_35_30_30_12	phage integrase	0.28	0.29	0.29	0.29	0.29	0.29	0.29	0.29	0.29	0.29	0.28	0.28	0.29	0.29	0.28	0.29	0.29	0.93	1	0.91	0.91	0.91	0.32	0.32	0.32	0.32	0.32	0.35	0.32	0.32	0.32	0.9	0.32	0.32	0.32	0.32	0.32	0.32	0.32	0.32	0.32	0.32	0.32	0.32	0.32	0.32	0.32	0.93
11893_2_35_30_30_4	hypothetical protein	0	0	0	0	0	0	0	0	0	0	0	0	0	0	0	0	0	0.98	1	1	1	1	0.96	0.96	0.96	0.96	0.96	0.28	0.96	0.96	0.96	0.96	0.96	0.96	0.96	0.96	0.97	0.97	0.97	0.97	0.97	0.97	0.97	0.97	0.97	0.97	0.97	0.96
11893_2_35_30_30_5	hypothetical protein	0	0	0	0	0	0	0	0	0	0	0	0	0	0	0	0	0	0.96	1	0.99	0.99	1	0.94	0.94	0.94	0.94	0.94	0	0.94	0.94	0.94	0.94	0.94	0.94	0.94	0.94	0.96	0.96	0.96	0.96	0.96	0.96	0.96	0.96	0.96	0.96	0.96	0.94
11893_2_51_37_37_9	phage integrase	0.27	0.27	0.27	0.27	0.27	0.27	0.27	0.27	0.27	0.27	0.26	0.26	0.27	0.27	0.27	0.27	0.27	0.92	0.91	1	1	1	0.31	0.31	0.31	0.31	0.31	0.33	0.31	0.31	0.31	0.88	0.31	0.31	0.31	0.31	0.31	0.31	0.31	0.31	0.31	0.31	0.31	0.31	0.31	0.31	0.31	0.92
11893_2_51_9_9_109	PhoPQ regulated protein (PqaA)	0	0	0	0	0	0	0	0	0	0	0	0	0	0	0	0	0	1	0.98	1	1	1	0.97	0.97	0.97	0.97	0.97	0.97	0.97	0.97	0.97	0.97	0.97	0.97	0.97	0.97	0	0.03	0.03	0.03	0	0.03	0.03	0.03	0	0	0.03	1
1317_NSS_108_108_70	DNA primase	0	0	0	0	0	0	0	0	0	0	0	0	0	0	0	0	0	0.94	0.92	0.95	0.95	0.99	1	1	1	1	1	0	1	1	1	1	1	1	1	1	0.92	0.92	0.92	0.92	0.92	0.92	0.92	0.92	0.92	0.92	0.92	0.93
7688_1_87_41_41_5	Ash like/host cell division inhibitor Icd like protein	0.14	0.14	0.14	0.14	0.14	0.08	0.14	0.14	0.14	0.14	0.14	0.14	0.14	0.14	0.14	0.14	0.14	1	0.85	0.92	0.92	0.85	0.65	0.65	0.65	0.65	0.65	0.13	0.65	0.65	0.65	0.65	0.65	0.65	0.65	0.65	0.59	0.59	0.59	0.59	0.59	0.59	0.59	0.59	0.59	0.59	0.59	0.65
9471_8_16_39_39_4	phage integrase	0.3	0.3	0.3	0.3	0.3	0.3	0.3	0.3	0.3	0.3	0.31	0.3	0.3	0.3	0.3	0.3	0.3	0.83	0.82	1	1	0.81	0.33	0.33	0.33	0.33	0.33	0.36	0.33	0.33	0.33	0.82	0.33	0.33	0.33	0.33	0.33	0.33	0.33	0.33	0.33	0.33	0.33	0.33	0.33	0.33	0.33	0.83
I56_73_73_11	hypothetical protein	0	0	0	0	0	0	0	0	0	0	0	0	0	0	0	0	0	0.94	0.93	0.93	0.93	0.93	0.94	0.94	0.94	0.94	0.94	0.3	0.94	0.94	0.94	1	0.94	0.94	0.94	0.94	0.94	0.94	0.94	0.94	0.94	0.94	0.94	0.94	0.94	0.94	0.94	0.94
I56_73_73_21	integrase	0.27	0.27	0.27	0.27	0.27	0.27	0.27	0.27	0.27	0.27	0.27	0.27	0.27	0.27	0.27	0.27	0.27	0.89	0.89	0.88	0.88	0.88	0.3	0.3	0.3	0.3	0.3	0.34	0.3	0.3	0.3	1	0.3	0.3	0.3	0.3	0.3	0.3	0.3	0.3	0.3	0.3	0.3	0.3	0.3	0.3	0.3	0.89
W_41_141_141_136	PhoPQ regulated protein (PqaA)	0	0	0	0	0	0	0	0	0	0	0	0	0	0	0	0	0	0.96	0.96	0.96	0.96	0.96	0.95	0.95	0.95	0.95	0.95	0.95	0.95	0.95	0.95	0.95	0.95	0.95	0.95	0.95	0	0	0	0	0	0	0	0	0	0	0	0.96
gi|378443454|ref|NC_016854.1|_1_1531	hypothetical protein	0	0	0	0	0	0	0	0	0	0	0	0	0	0	0	0	0	0.95	0.92	0.95	0.95	0.95	0.92	0.92	0.92	0.92	0.92	0.92	0.92	0.92	0.92	0.92	0.92	0.92	0.92	0.92	0.96	0.96	0.96	0.96	0.96	0.96	0.96	0.96	0.96	0.96	0.96	1
[truncated: 3 more columns]
